# Supplementary material for: Do medical students and residents impact the quality of patient care? An assessment from different stakeholders in an Italian academic hospital, 2019
Source: PLoS One. 2021 Oct 14;16(10):e0258633. doi: 10.1371/journal.pone.0258633 (PMC8516237; doi:10.1371/journal.pone.0258633)
Supplement: S3 Appendix — (XLS) [file pone.0258633.s004.xls]

## Sheet: Score
Informazionicronologiche	B	Ward	Category	Sex	Age	Year of programme/course	Education	CONTATTORES	RESA1-Preservation privacy	RESA2-No accidental diffusion	RESA3-Medical record	RESA4-Trust	RESA5-Human	RESB1-Assistance improved	RESB3-Hand wash	RESB4-informed	RESC-Mistakes	RESD-Distinguish	RESE1-patient perception	CONTATTOSTUD	STUDA1-Preservation privacy	STUDA2-No accidental diffusion	STUDA3-Medical record	STUDA4-Trust	STUDA5-Human	STUDB1-Assistance improved	STUDB2-PainReport	STUDB3-Hand wash	STUDC-Mistakes	STUDD-Distinguish	STUDE1-patient perception	STUDE2-StudentFlow
15jan2019 09:15:41	SI, ACCONSENTO a partecipare a questo studio	0	0	1	61			0	2	2	2	2		3	3	2	4	2	3	0	2	2	2	2	2	1		2	0	2	2	2
17jan2019 09:10:48	SI, ACCONSENTO a partecipare a questo studio	2	0	0	59			1												1
18jan2019 07:31:09	SI, ACCONSENTO a partecipare a questo studio	1	0	1	56			0	4	4	4	1		1	3	3	3	1	3	0	1	1	1	0	1	2		2	0	1	1	1
30jan2019 08:48:22	NO, NON ACCONSENTO a partecipare a questo studio		0
04feb2019 16:44:21	SI, ACCONSENTO a partecipare a questo studio	0	0	0	38			0	4	4	4	4		4	3	3	4	3	4	0	3	4	3	1	1	1		2	0	3	3	0
04feb2019 17:13:33	SI, ACCONSENTO a partecipare a questo studio	0	0	0	41			0	4	4	4	3		4	4	0	4	3	3	0	3	3	4	1	3	3		3	3	3	3	0
04feb2019 17:43:08	SI, ACCONSENTO a partecipare a questo studio	0	0	0	34			0	4	4	4	3		4	4	1	4	2	3	0					2	2		4		3	2	1
04feb2019 18:35:47	SI, ACCONSENTO a partecipare a questo studio	1	0	0	44			0	4	4	4	3		3	4	3	3	1	3	1
04feb2019 19:54:55	SI, ACCONSENTO a partecipare a questo studio	1	0	1	40			0	4	4	4	1		4		1		1	2	0	4	4	4	0	4	0			0	3	2	3
04feb2019 20:20:56	SI, ACCONSENTO a partecipare a questo studio	1	0	0	39			0	4	3	2	3		3	4	4	4	3	4	0						2				1	2	3
04feb2019 21:28:02	SI, ACCONSENTO a partecipare a questo studio	0	0	1	40			0	4	4	4	4		4	4	3	4	2	4	0	1	0	0	0	0	0		1	0	1	1	0
04feb2019 21:48:15	SI, ACCONSENTO a partecipare a questo studio	0	0	0	49			1												0	3	3	3	3	3	3		4	4	3	4	0
04feb2019 23:48:54	SI, ACCONSENTO a partecipare a questo studio	0	0	1	59			0	4	3	4	3		4	4	3	4	3	3	0	3	3	3	1	3	3		4	3	3	3	3
05feb2019 00:28:04	SI, ACCONSENTO a partecipare a questo studio	0	0	0	33			0	4	4	3	4		4	4	4	3	3	4	0				2		2				4	2	2
05feb2019 07:45:05	SI, ACCONSENTO a partecipare a questo studio	0	0	1	61			0	4	4	4	2		3	3	2	4	2	2	0	1	1	2	0	1	2		1	0	1	1	1
05feb2019 09:23:18	SI, ACCONSENTO a partecipare a questo studio	0	0	1	36			0	4	4	2			0	4			1		1
05feb2019 09:41:03	SI, ACCONSENTO a partecipare a questo studio	0	0	1	29			0	4	4	1			2		1		1		0			3			0				4
05feb2019 10:18:31	SI, ACCONSENTO a partecipare a questo studio	1	0	1	44			0	4	4	4	4		4	3	4	3	0	4	1
05feb2019 10:49:00	SI, ACCONSENTO a partecipare a questo studio	1	0	1	47			0	4	4	4	3		3	3	4	3	3	3	0	4	4	4	2	4	3		3	3	3	3	1
05feb2019 11:20:20	SI, ACCONSENTO a partecipare a questo studio	0	0	1	46			0	3	3	3	3		3	2	2	3	4	3	0	3	3	3	3	3	3		3	3	3	3	1
05feb2019 12:02:14	SI, ACCONSENTO a partecipare a questo studio	1	0	0	28			0	4	3	3			3	3	4	3	3	4	0	2	2	3	2	3	2		3	2	4	2	2
05feb2019 12:23:30	SI, ACCONSENTO a partecipare a questo studio	0	0	0	38			0	4	4	4	3		4	4	3	4	4	4	1
05feb2019 13:18:15	SI, ACCONSENTO a partecipare a questo studio	0	0	0	30			0	4	4	1	3		1	3	4	3	0	3	0										2
05feb2019 16:49:26	SI, ACCONSENTO a partecipare a questo studio	1	0	0	33			0	3	3	4	3		4	3	4	2	1	3	0	3	4	4		2	2		1	0	3	2	3
05feb2019 20:47:03	SI, ACCONSENTO a partecipare a questo studio	0	0	0	44			0	4	3	0	3		2	3	4	2	3	3	1
05feb2019 22:02:58	SI, ACCONSENTO a partecipare a questo studio	1	0	0	35			0	4	4	4	1		4	4	4	3	0	3	0	1	1		0	0	1		1		3	0	0
05feb2019 22:05:54	SI, ACCONSENTO a partecipare a questo studio	1	0	0	34			0	4	3	4	3		4	3	4	4	3	3	0
06feb2019 00:08:25	SI, ACCONSENTO a partecipare a questo studio	1	0	1				0	4	4	4	4		4	4	4	2	2	4	0	2	2	2	2	2	3		2			1	4
06feb2019 03:27:30	SI, ACCONSENTO a partecipare a questo studio	0	0	1	50			0	4	4	1	3		3	4	4		3	4	1
06feb2019 07:37:22	SI, ACCONSENTO a partecipare a questo studio	0	0	1	38			0	1	1	0	1		1	2	1	0	3	3	0	1	0	1	0	0	0		1	0	4	2	1
06feb2019 13:10:23	SI, ACCONSENTO a partecipare a questo studio	1	0	0				0	3	3	3	3		4	4	0	3	3	4	0	3	3	1	1	3	4		3	0	4	3	0
07feb2019 08:58:12	SI, ACCONSENTO a partecipare a questo studio	1	0	0	40			0	3	4	3	3		3	3	4	1	3	3	0	2	2	4	0	2	0		2	2	0	2	0
07feb2019 09:36:33	SI, ACCONSENTO a partecipare a questo studio	1	0	0	40			0	3	1	4	2		2	3	4	3	1	2	0	2	4	3		2			2		0		3
07feb2019 10:52:11	SI, ACCONSENTO a partecipare a questo studio	1	0	1	61			0	4	4	4	4		4	4	0	4	3	4	1
07feb2019 11:16:43	SI, ACCONSENTO a partecipare a questo studio	1	0	0	30			0	1	1	1	3		1	3	3	3	1	3	1
07feb2019 12:24:58	SI, ACCONSENTO a partecipare a questo studio	1	0	0	28			0	1	2	2	2		3	3	3	2	0	2	1
07feb2019 15:29:26	SI, ACCONSENTO a partecipare a questo studio	1	0	0	28			0	0	0	0	3		1	0	4	1	1	1	1
07feb2019 16:46:32	SI, ACCONSENTO a partecipare a questo studio	1	0	0	53			0	1	1	1	1		2	3	4	3	3	2	0	3	3	3	0	3	2		3	2	3	1	1
07feb2019 17:29:19	SI, ACCONSENTO a partecipare a questo studio	1	0	0	50			0	4	4	4	3		4	4	4	4	3	4	1
09feb2019 17:29:49	SI, ACCONSENTO a partecipare a questo studio	0	0	0	54			1												1
12feb2019 13:58:06	SI, ACCONSENTO a partecipare a questo studio	0	0	0	45			0	4	3	1	2		3	3	2	3	0	2	0	4	3	2	3	2	2		3	2	3	2	0
13feb2019 08:29:30	SI, ACCONSENTO a partecipare a questo studio	1	0	1	35			0	4	4	4	2		3	4	2	4	3	3	0	2	2						3	4	2	0	1
13feb2019 18:20:49	SI, ACCONSENTO a partecipare a questo studio	1	0	0	32			0	4	4	3	4		4	3	4	4	3	4	0						0		0		3		0
20feb2019 11:18:45	SI, ACCONSENTO a partecipare a questo studio	1	0	1	62			0	4	4	4	3		4	3	4	4	4	4	0	4	4	4	2	4	3		3	3	4	3	0
21feb2019 13:59:26	SI, ACCONSENTO a partecipare a questo studio	1	0	1	48			0	4	4	4	4		4	4	4	4	0	4	0	4	4	4	2	4	4		3	4	3	4	3
21feb2019 14:13:16	SI, ACCONSENTO a partecipare a questo studio	1	0	1	36			0	3	4	3	4		4	3	4	4	4	3	0		3			3	3		2		3	2	2
21feb2019 14:17:40	SI, ACCONSENTO a partecipare a questo studio	1	0	1	59			0	4	4	4	4		4	3	4	4	3	4	0	4	4	4	3	4	3		3	4	3	4	1
21feb2019 14:19:43	SI, ACCONSENTO a partecipare a questo studio	1	0	0	54			0	3	1	3	1		2	3	3	3	1	3	0	1	1	3	1	3	1		3	1	1	1	1
21feb2019 14:42:42	SI, ACCONSENTO a partecipare a questo studio	0	0	1	64			0	4	4	4	3		4	4	4	4	2	4	0	4	4	2	2	2	0		3	0	4	2	1
21feb2019 14:54:39	SI, ACCONSENTO a partecipare a questo studio	0	0	0	45			0	4	4	4	4		4	3	4	4	1	4	0	2	4	1	2	2			2		4	3	1
21feb2019 16:15:34	SI, ACCONSENTO a partecipare a questo studio	1	0	0	52			0	3	3	4	3		4	2	3	4	2	4	0	0	0	0	0	0	0		0		4	1	0
21feb2019 17:20:58	SI, ACCONSENTO a partecipare a questo studio	0	0	1	45			0	4	4	4	1		2	3	3	2	1	1	0	3	3	2	0	0	0		2	2	1	1	0
22feb2019 00:36:28	NO, NON ACCONSENTO a partecipare a questo studio		0
22feb2019 05:36:59	SI, ACCONSENTO a partecipare a questo studio	0	0	0	50			1												0	3	3	4	2	3	1		4	2	2	2	0
22feb2019 07:58:02	SI, ACCONSENTO a partecipare a questo studio	0	0	1	36			1												1
22feb2019 09:10:01	SI, ACCONSENTO a partecipare a questo studio	0	0	0				0	4	4	4	3		4	3	3	4	3	4	0	3	4	4	1	4	1		4	4	4	2	1
22feb2019 09:28:31	SI, ACCONSENTO a partecipare a questo studio	1	0	1	43			0	4	4	4	3		1	3	0	4	3	2	1
22feb2019 10:53:29	SI, ACCONSENTO a partecipare a questo studio	0	0	1	58			0	3	2	3	3		4	3	3	4	4	4	0	3	3	4	2	3	0		3	0	3	3	0
22feb2019 17:21:42	SI, ACCONSENTO a partecipare a questo studio	1	0	0	31			0	4	4	4	2		3	4	4	4	2	2	0	4	2	2	1	2	2		1	1	2	2	2
25feb2019 12:25:36	SI, ACCONSENTO a partecipare a questo studio	0	0	0	48			0	2	3	0	1		0	2	1	2	0	2	1
25feb2019 21:15:15	SI, ACCONSENTO a partecipare a questo studio	1	0	1	49			0	4	4	4	3		4	4	4	4	2	4	0										4	2	2
26feb2019 13:28:36	SI, ACCONSENTO a partecipare a questo studio	1	0	0	45			0	2	1	1	0		2	2	2	1	0	1	1
26feb2019 14:04:25	SI, ACCONSENTO a partecipare a questo studio	0	0	1	29			1												0		3			4	2		3		4	2	2
26feb2019 16:01:19	SI, ACCONSENTO a partecipare a questo studio	0	0	0	40			0	3	3	3	2		2	3	3	2	2	2	1
28feb2019 11:37:55	SI, ACCONSENTO a partecipare a questo studio	1	0	0	51			0	3	3	3	0		3	2	2	3	1	3	0	2	3	3	3	3	3		2	3	0	3	0
02mar2019 20:53:23	SI, ACCONSENTO a partecipare a questo studio	1	0	0				0	3	1	0	3		3	2	3	3	3	3	1
03mar2019 16:56:48	SI, ACCONSENTO a partecipare a questo studio	1	0	0	30			0	3	3	3	4		3	3	3	3	3	3	0	1	1	2	1	1	1		1	1	3	1	0
10mar2019 01:30:45	SI, ACCONSENTO a partecipare a questo studio	0	0	0	25			0	2	3	2	2		3	2	3	1	0	3	0	1	1	0	1	0	1		0	0	2	1	0
10mar2019 18:44:17	SI, ACCONSENTO a partecipare a questo studio	1	0	0	27			0	4	3	1	3		3	3	3		2	3	0	2	2	2	2	2	2		3	2	2	2	1
11mar2019 10:07:24	SI, ACCONSENTO a partecipare a questo studio	1	0	0				0	4	4	4	3		4	3	4		3	3	0	3	3	3	3	3	2		3		3	3	1
11mar2019 19:58:12	SI, ACCONSENTO a partecipare a questo studio	1	0	0	42			0	4	4	3	4		4	4	4		4	4	0			1							4		1
13mar2019 09:28:04	SI, ACCONSENTO a partecipare a questo studio	0	0	1	43			0	4	4	4	3		4	4	4	4	2	3	0	3	3	3	2	3	4		3	3	4	3	2
14mar2019 03:38:19	SI, ACCONSENTO a partecipare a questo studio	0	0	1	27			1												1
16mar2019 19:29:31	SI, ACCONSENTO a partecipare a questo studio	0	0	0	29			0	2	2	2	2		3	2	4	2	0	2	0	4	4	4	0	1	0		0	1	3	1	0
17mar2019 20:51:39	SI, ACCONSENTO a partecipare a questo studio	0	0	0	28			0	4	4	3	3		2	3	4		1	2	0	4	4	3	0	2	2		2		2	2	1
22mar2019 08:07:56	SI, ACCONSENTO a partecipare a questo studio	0	0	0	35			1												0					1	0				1
23mar2019 05:13:08	NO, NON ACCONSENTO a partecipare a questo studio		0
23mar2019 05:19:45	NO, NON ACCONSENTO a partecipare a questo studio		0
23mar2019 05:20:36	NO, NON ACCONSENTO a partecipare a questo studio		0
27mar2019 14:39:28	SI, ACCONSENTO a partecipare a questo studio	0	0	1	31			0	4	4	1	4		3	2	4		0		1
27mar2019 14:42:39	SI, ACCONSENTO a partecipare a questo studio	0	0	0	49			0	4	4	3	3		3	1	3	3	1	3	1
27mar2019 14:45:48	SI, ACCONSENTO a partecipare a questo studio	0	0	0	51			0	3	3	3	2		3	1	3	1	0	2	1
27mar2019 14:57:09	SI, ACCONSENTO a partecipare a questo studio	0	0	0	36			0	0	0	1	3		2	2	4	4	2	2	0								1		2		2
27mar2019 15:02:08	SI, ACCONSENTO a partecipare a questo studio	0	0	0	35			0	3	3	3	2		3	3	4	4	3	3	0	1	2	1	3	3	2		3	2	2	3	0
27mar2019 15:07:06	SI, ACCONSENTO a partecipare a questo studio	0	0	0	38			0	4	4	3	4		2	3	0	3	0	4	0	4	4	3	1	4	2		3	3	1	4	1
27mar2019 15:11:38	SI, ACCONSENTO a partecipare a questo studio	0	0	0	41			0	3	3	1	4		3	3	3		4	4	1
27mar2019 15:17:37	SI, ACCONSENTO a partecipare a questo studio	0	0	0	34			0	4	4	4	3		4	4	4	2	1	4	0	2	4	2	2	4	2		3		2	2	2
27mar2019 15:30:19	SI, ACCONSENTO a partecipare a questo studio	0	0	0	52			0	4	3	1	4		0	2	3	0	4	4	0										4	4	0
27mar2019 15:36:06	SI, ACCONSENTO a partecipare a questo studio	0	0	0	54			0			3									1
27mar2019 15:40:25	SI, ACCONSENTO a partecipare a questo studio	0	0	0				0	4	3	4	4		4	4	4	4	3	4	0	4	4	4	2	1	1		4	2	4	2	2
27mar2019 15:46:35	SI, ACCONSENTO a partecipare a questo studio	1	0	1	38			0	4	4	4	4		4	4	4	4	2	4	1
27mar2019 15:48:52	SI, ACCONSENTO a partecipare a questo studio	1	0	0	35			0	4	4	1	4		1	4	4	4	3	4	1
27mar2019 15:55:05	SI, ACCONSENTO a partecipare a questo studio	0	0	0	43			0	4	4	4	2		4	4	1	3	2	3	0	3	3	3	0	2	1			2	1	2	0
27mar2019 16:00:02	SI, ACCONSENTO a partecipare a questo studio	0	0	1	35			0	4	4	4	4		4	4	0	4	3	4	0	2	2	2	1	3	3		3	2	1	2	1
27mar2019 16:04:24	SI, ACCONSENTO a partecipare a questo studio	0	0	0	42			0	4	4	3	2		3	3	1	4	3	3	0	2	2	3	2	2	3		2	3	3	2	1
27mar2019 16:08:47	SI, ACCONSENTO a partecipare a questo studio	0	0	1	43			0	4	4	4	4		4	4	0	4	4	4	0	2	1	1	0	0	1		2	0	2	2	0
28mar2019 09:41:22	SI, ACCONSENTO a partecipare a questo studio	0	0	1	30			0	4	4	4	4		4	4	4	4	4	4	0	4	3	4	4	3	4		3	4	3	3	0
28mar2019 09:45:28	SI, ACCONSENTO a partecipare a questo studio	0	0	0	29			0	4	4	4	4		4	4	4	4	4	4	0	4	3	4	4	3	4		3	4	3	3	0
28mar2019 09:48:27	SI, ACCONSENTO a partecipare a questo studio	0	0	0				0	4	4	4	4		4	4	4	4	4	4	0				1	2	2				4	2	2
28mar2019 09:51:41	SI, ACCONSENTO a partecipare a questo studio	0	0					0	4	4	4			4	4	4	4	0		0			2			2		3		0
28mar2019 09:55:48	SI, ACCONSENTO a partecipare a questo studio	0	0	0	44			0	3	1	2	4		3	1	1		4	4	0										3	1	1
28mar2019 10:01:36	SI, ACCONSENTO a partecipare a questo studio	0	0	0				0	4	4	4	4		4	4	4	4	3	4	0	3	3	4	3	3	1		3	3	3	3	3
28mar2019 10:10:55	SI, ACCONSENTO a partecipare a questo studio	0	0					0	4	4	2	4		3	2	3	2	3	4	0	3	2	2	2	1	1		2	2	2	2	1
28mar2019 10:46:43	SI, ACCONSENTO a partecipare a questo studio	0	0	0				0	4	4	4	4		3	3	4	4	3	4	0	4	4	3	3	3	3		3	3	1	3	1
28mar2019 10:51:31	SI, ACCONSENTO a partecipare a questo studio	0	0	1	41			0	4	4	4	4		4	4	4	4	3	4	0	4	4	3	3	3	3		3	4	3	3	3
28mar2019 10:56:04	SI, ACCONSENTO a partecipare a questo studio	0	0					0	4	4	4	4		4	4	4	4	4	4	0	3	3	4	3	3	1		3	3	3	1	3
28mar2019 14:19:34	SI, ACCONSENTO a partecipare a questo studio	0	0	1	44			0	3	3	3	1		0	2	0	0	4	2	0	4	3	3	0	2	0		2	0	0	3	0
28mar2019 14:21:31	SI, ACCONSENTO a partecipare a questo studio	0	0	0	51			1												0	4	4	4	1	4	2		3	4	1	2	2
28mar2019 14:22:59	SI, ACCONSENTO a partecipare a questo studio	0	0	0				1												1
28mar2019 14:23:44	SI, ACCONSENTO a partecipare a questo studio	0	0	1				1												1
28mar2019 14:24:34	SI, ACCONSENTO a partecipare a questo studio	0	0	0				1												1
28mar2019 14:27:28	SI, ACCONSENTO a partecipare a questo studio	0	0	0				0	0	1	0	3		3	2	4	1	3	3	0	1	1	1	1	3	1		2	1	3	1	0
28mar2019 14:30:16	SI, ACCONSENTO a partecipare a questo studio	0	0	0	46			0	0	0	0	1		0	3	0	1	4	1	0	0	1	2	3	3	0		3	0	3	1	0
28mar2019 14:32:17	SI, ACCONSENTO a partecipare a questo studio	0	0	0	45			0	4	4	3	3		0	3	1	3	1	3	1
28mar2019 14:34:17	SI, ACCONSENTO a partecipare a questo studio	0	0	0	38			0	4	4	3	3		3	3		3	3	2	1
28mar2019 14:36:06	SI, ACCONSENTO a partecipare a questo studio	0	0	0				0	1	3	0	2		3	3		3	1	2	1
28mar2019 14:39:32	SI, ACCONSENTO a partecipare a questo studio	1	0	0	47			0	3	4	3	4		4	3	3	3	3	4	0	3	4	3	3	4	3		3	3	3	3	1
28mar2019 14:43:26	SI, ACCONSENTO a partecipare a questo studio	0	0	0				0	4	4	1	4		4	3	4	1	4	4	0					0	0					2	2
28mar2019 14:46:09	SI, ACCONSENTO a partecipare a questo studio	0	0	0				0	4	4	2	4		4	3	4	1	4	4	0					0	0					2	2
28mar2019 14:49:51	SI, ACCONSENTO a partecipare a questo studio	0	0	0				0	3	3	1	1		3	3	4	2	2	3	0				2	3	2				1		1
28mar2019 14:52:16	SI, ACCONSENTO a partecipare a questo studio	0	0	0	43			0	4	4	4	3	3	4	3	2	3	4	4	0	4	3	3	2	2	2		1	2	3	2	2
28mar2019 14:54:45	SI, ACCONSENTO a partecipare a questo studio	0	0	0	44			0	3	4	1	3		4	3	4		0	3	0			1		2	1		1		0		2
28mar2019 14:56:54	SI, ACCONSENTO a partecipare a questo studio	0	0	0	39			0	4	4	2	3	4	3	4	4		0	3	1
28mar2019 15:02:01	SI, ACCONSENTO a partecipare a questo studio	1	0	0	30			0	4	3	3	3		2	3	4	2	3	3	0	2	3	4	2	3	2		3	3	3	2	3
28mar2019 15:04:06	SI, ACCONSENTO a partecipare a questo studio	1	0	0	26			0	4	2	1	4	4	3	3	3			3	1
28mar2019 15:19:38	SI, ACCONSENTO a partecipare a questo studio	1	0	1				0	4	4	4	4	4	3	3	3	2	4	4	0	1	3	1	0	1	0		2	2	4	2	2
28mar2019 15:22:24	SI, ACCONSENTO a partecipare a questo studio	1	0	0	53			0	4	3	0	2	4	2	3	3	3	0	2	0	3	3	0	2	3	1		4	3	2	2	1
28mar2019 15:25:20	SI, ACCONSENTO a partecipare a questo studio	1	0	0	29			0	4	2	0	2	4	2	4	4	3	0	2	0	2	3	0	2	1	0		2	2	2	2	1
28mar2019 15:29:16	SI, ACCONSENTO a partecipare a questo studio	1	0	0	40			0	3	3	1	1	4	0	2	3	3	1	3	0	3	3	1	3	3	1		2	3	3	2	0
28mar2019 15:32:29	SI, ACCONSENTO a partecipare a questo studio	1	0	0				0	4	4	3	4	4	4	4	2	2	4	4	0	4	4	4	3	4	3		4	2	2	2	1
28mar2019 15:35:57	SI, ACCONSENTO a partecipare a questo studio	1	0					0	4	4	4	3	4	4	4	4	4	3	4	0	4	4	2	0	2	2		3	2	3	2	2
28mar2019 15:41:30	SI, ACCONSENTO a partecipare a questo studio	1	0	1	40			0	4	3	1	4		4	2	4	4	1	4	0	1	2	1	2	1	1		1	2	2	2	0
28mar2019 15:44:48	SI, ACCONSENTO a partecipare a questo studio	1	0					0	3	4	3		4	1		4		0	2	0	3	4	3	3	3	1				0		1
28mar2019 15:47:13	SI, ACCONSENTO a partecipare a questo studio	1	0	0				0	4	4	4	4	4	4	3	4	4	1	4	0	1	1	1	2	1	1		1	2	2	2	4
28mar2019 15:50:51	SI, ACCONSENTO a partecipare a questo studio	1	0	0	57			0	4	4	3	4	3	4	3	4	4	1	4	0	1	2	1	2	1	1		2	2	2	2	4
28mar2019 15:54:31	SI, ACCONSENTO a partecipare a questo studio	1	0	0	47			0	4	3	1	4	2	4	2	4	4	1	4	0	1	2	1	2	1	1		1	2	2	2	0
03apr2019 14:56:30	SI, ACCONSENTO a partecipare a questo studio	0	0	0	32			0	4	4	4	1	3	4	4	2	4	4	3	0	2	3	3	2	3	3				1	1	1
03apr2019 15:03:31	SI, ACCONSENTO a partecipare a questo studio	1	0	0				0	1	2	3	3	4	2	1	4	2	3	2	0
03apr2019 15:06:12	SI, ACCONSENTO a partecipare a questo studio	1	0					0	4	3	3	3	4	4	3	4	4	4	4	0	4	4	3		4	2		3		3	2	1
03apr2019 15:08:58	SI, ACCONSENTO a partecipare a questo studio	1	0	0				0	3	3	3	1	3	3	2	4	2	4	2	0												2
03apr2019 15:11:18	SI, ACCONSENTO a partecipare a questo studio	1	0	0	29			0	3	1	1	1	3	1	2	3	2	1	1	1
03apr2019 15:16:12	SI, ACCONSENTO a partecipare a questo studio	1	0	0	40			0	3	1	1	1	4	3	2	3	3	3	3	0				2							2	2
03apr2019 15:19:24	SI, ACCONSENTO a partecipare a questo studio	1	0	0	53			0	0	0	3	1	3	0	3	4	3	3	3	0	2	2	2		2			3	2	2	2	2
03apr2019 15:21:11	SI, ACCONSENTO a partecipare a questo studio	1	0					0	1	1	0	1	4	1	0	4	1	1	2	1
03apr2019 15:22:59	SI, ACCONSENTO a partecipare a questo studio	1	0	0	29			0	1	1	1	3	0	2	1	4	2	3	3	1
03apr2019 15:25:23	SI, ACCONSENTO a partecipare a questo studio	1	0	0				0	4	3	3	3	4	4	3	4	3	4	3	0		3	4	0				2				0
03apr2019 15:28:07	SI, ACCONSENTO a partecipare a questo studio	1	0	0	41			0	3	3	3	4	4	4	3	4		1	3	0	1		3			0				2	0	1
03apr2019 15:31:03	SI, ACCONSENTO a partecipare a questo studio	1	0	0	27			0	3	3	1	2	3	2	2	4			2	0												1
03apr2019 15:34:45	SI, ACCONSENTO a partecipare a questo studio	1	0	0	31			0	3	2	2	2	3	2	3	3	3	2	2	0	3	3	2	2	2	0		2	3	4	2	2
03apr2019 15:36:43	SI, ACCONSENTO a partecipare a questo studio	1	0	0	38			0	3	3	1	3	3	2	1	4	3	0	3	1
03apr2019 15:39:50	SI, ACCONSENTO a partecipare a questo studio	1	0	0	31			0	4	3	3	2	4	1	3	4	2	3	3	0		1	1			1		2		2	2	0
03apr2019 15:43:09	SI, ACCONSENTO a partecipare a questo studio	1	0	0				0	4	3	1	3	3	2	3	4	3	3	3	0	4	4	4	2	2	2				0	2	2
03apr2019 15:47:01	SI, ACCONSENTO a partecipare a questo studio	1	0	0	34			0	3	2	1	2	3	2	3	4	3	3	1	0				0		0				0		1
03apr2019 15:48:27	SI, ACCONSENTO a partecipare a questo studio	1	0	0	24			0	0	0	1	2	4	3	3	2	2	1	3	1
03apr2019 15:50:07	SI, ACCONSENTO a partecipare a questo studio	1	0	0	50			0	3	1	1	1	3	3	2	3	2	1	3	1
03apr2019 15:54:22	SI, ACCONSENTO a partecipare a questo studio	1	0	0	33			0	1	1	0	1	2	2	1	4	2	0	2	0	1	1	2	1	2	1		2	0	0	2	0
03apr2019 15:56:31	SI, ACCONSENTO a partecipare a questo studio	1	0	0	40			0	3	3	1	3	1	3	3	3	4	4	3	0	2	2	1	2	2	2		3	2	4	2	0
03apr2019 15:58:16	SI, ACCONSENTO a partecipare a questo studio	1	0	0	26			0	4	3	3	3	2	3	3	4	3	2	2	1
03apr2019 16:00:40	SI, ACCONSENTO a partecipare a questo studio	1	0	0	26			0	3	3	3	3	4	2	2	3	3	2	3	0	3	3	4	2	4	3		2	4	3	3	0
03apr2019 16:03:14	SI, ACCONSENTO a partecipare a questo studio	1	0	0	35			0	3	3	1	2		2	3	3	3	3	3	0	3	3	3	2	3	3		3	3	4	3	0
03apr2019 16:05:00	SI, ACCONSENTO a partecipare a questo studio	1	0	0	30			0	3	1	1	1	2	3	3	4	3	1	3	1
03apr2019 16:07:30	SI, ACCONSENTO a partecipare a questo studio	1	0	0	29			0	3	1	2	3	4	3	2	4	2	2	3	1
03apr2019 16:31:44	SI, ACCONSENTO a partecipare a questo studio	0	0	0	36			0	4	4	4	3	4	4	4	0	3	3	4	0	3	3	3	1	2	2		3		4	3	1
03apr2019 16:34:21	SI, ACCONSENTO a partecipare a questo studio	0	0	0	42			0	3	3	3	3	3	3	3	4	3	2	3	0	3	2	1	2	3	3		3	2	1	2	2
03apr2019 16:36:37	SI, ACCONSENTO a partecipare a questo studio	0	0	0	50			0	4	3	3	3	4	3	3	3	4	2	3	0	1	3	3	0	4	2		2	1	0	2	0
03apr2019 16:40:44	SI, ACCONSENTO a partecipare a questo studio	0	0	0	45			0	4	4	2	3	3	3	3	4	3	3	3	1
03apr2019 16:43:33	SI, ACCONSENTO a partecipare a questo studio	0	0	0	38			0	4	4	4	4	4	4	4	2	4	4	4	0	4	4	4	0	1	1		3	0	4	2	0
03apr2019 16:44:56	SI, ACCONSENTO a partecipare a questo studio	0	0					0	4	4	4	3	3	2	2	4	3	4	3	1
03apr2019 16:46:23	SI, ACCONSENTO a partecipare a questo studio	0	0					0	4	4	4	3	4	3	3	4	3	4	4	1
03apr2019 16:49:06	SI, ACCONSENTO a partecipare a questo studio	0	0	0	27			0	4	4	4	3	4	3	3	4	3	1	4	0	3	3	3	1	3	2		2	3	2	2	2
31jan2019 16:57:28	SI, ACCONSENTO a partecipare a questo studio	0	1	0	29	4			4	3	4	3	4	3	3	2	3	1								2						1
31jan2019 16:57:29	SI, ACCONSENTO a partecipare a questo studio	2	1	1	30	5			4	3	4	3	3	4	3	4	4	0								2						2
31jan2019 16:59:59	SI, ACCONSENTO a partecipare a questo studio	0	1	0	30	3			4	4	4	4		4	4	4	4	3								2						4
31jan2019 17:02:55	SI, ACCONSENTO a partecipare a questo studio	0	1	0	26	1			4	3	3	4		4	2		3	1								2						1
31jan2019 17:03:32	SI, ACCONSENTO a partecipare a questo studio	0	1	1	28	3			4	4	4	3		4	3	4	3	4								2						1
31jan2019 17:04:40	SI, ACCONSENTO a partecipare a questo studio	0	1	1	28	3			4	4	4	3	4	4	3	4	3	4								2						1
31jan2019 17:08:20	SI, ACCONSENTO a partecipare a questo studio	2	1	0	34	2			3	3	3	3	3	4	3	3	3	1								4						3
31jan2019 17:08:27	SI, ACCONSENTO a partecipare a questo studio	1	1	1	32	6			3	2	2	3	4	4	4	4	3	3								0						4
31jan2019 17:09:16	SI, ACCONSENTO a partecipare a questo studio	2	1	0	27	2			4	4	4	3	2	4	3	4	3	1								3						1
31jan2019 17:13:08	SI, ACCONSENTO a partecipare a questo studio	1	1	0	28	3			4	3	4	2	2	4	3	4	4	0								2						2
31jan2019 17:23:27	SI, ACCONSENTO a partecipare a questo studio	2	1	0	30				4	3	4	2	4	4	3	4	2	2								3						1
31jan2019 17:27:26	SI, ACCONSENTO a partecipare a questo studio	0	1	0	28	4			4	4	4	4	2	4	4	4	4	4								4						4
31jan2019 17:30:18	SI, ACCONSENTO a partecipare a questo studio	2	1	1	28	2			3	4	3	3		4	2	4	4	2								1						2
31jan2019 17:30:47	SI, ACCONSENTO a partecipare a questo studio	0	1	0	27	2			4	4	4	1	3	4	4	4	4	4								2						1
31jan2019 17:35:53	SI, ACCONSENTO a partecipare a questo studio	1	1	1	31				4	4	4	3	3	4	3	4	3	0								0						0
31jan2019 17:57:44	SI, ACCONSENTO a partecipare a questo studio	0	1	0	30	5			3	4	4	1	3	4	2	4	2	1								0						1
31jan2019 18:02:31	SI, ACCONSENTO a partecipare a questo studio	2	1	1	29	3			4	4	4	1	3	4	2	3	1	0								4						0
31jan2019 18:18:50	SI, ACCONSENTO a partecipare a questo studio	0	1	0	30	3			4	4	4	3	2	4	3	4	3	1								3						2
31jan2019 18:25:32	SI, ACCONSENTO a partecipare a questo studio	0	1	0	30	4			3	3	3	3	3	4	3	3	4	1								1						0
31jan2019 18:26:45	SI, ACCONSENTO a partecipare a questo studio	2	1	0	29	3			3	3	4	3	4	4	3	4	3	1								2						1
31jan2019 18:29:48	SI, ACCONSENTO a partecipare a questo studio	0	1	1	35	4			4	3	4	3	4	4	3	4	3	3								3						1
31jan2019 18:46:01	SI, ACCONSENTO a partecipare a questo studio		1	0	27	6			4	3	4	4	4	4	2	4	4	2								2						4
31jan2019 19:02:23	SI, ACCONSENTO a partecipare a questo studio	0	1	1					4	4	3	3		4	3	3	4	4								3						1
31jan2019 19:09:23	SI, ACCONSENTO a partecipare a questo studio	0	1	0	28	3			4	4	4	3	2	4	4	4	4	3								2						1
31jan2019 19:28:13	SI, ACCONSENTO a partecipare a questo studio	1	1	1	26	1			3	3	4	2	4	4	4	4	4	3								2						2
31jan2019 19:29:40	SI, ACCONSENTO a partecipare a questo studio	1	1	1	31	4			4	3	3	3		4	3	4	4	1								0						1
31jan2019 19:35:45	SI, ACCONSENTO a partecipare a questo studio	1	1	0	38	1			3	3				4	3	4	4	1								2						4
31jan2019 20:06:57	SI, ACCONSENTO a partecipare a questo studio	0	1	1	29	4			4	4	4	4		4	4	4	3	3								0						1
31jan2019 20:19:58	SI, ACCONSENTO a partecipare a questo studio	0	1	0	33	4			4	4	4	3		3	4	4	3	1
31jan2019 20:25:51	SI, ACCONSENTO a partecipare a questo studio	2	1	1	41	3			3	3	0	1	1	3	3	4	3	2								2						1
31jan2019 21:00:34	SI, ACCONSENTO a partecipare a questo studio	0	1	0	31	5			4	4	4	3	4	4	3	4	3	4								0						0
31jan2019 23:23:19	SI, ACCONSENTO a partecipare a questo studio	0	1	0	28	2			3	3	4	3	3	4	3	4	4	3								3						1
01feb2019 01:15:09	SI, ACCONSENTO a partecipare a questo studio	0	1	0	30	4			4	4	4	3	3	4	3	3	4	3								3						3
01feb2019 07:01:39	SI, ACCONSENTO a partecipare a questo studio	0	1	0	28				4	4	4	3	4	4	4	4	4	1								2
01feb2019 07:07:29	SI, ACCONSENTO a partecipare a questo studio	1	1	1	28	3			4	4	4	3	4	4	4	4	3	4								1						4
01feb2019 07:31:47	SI, ACCONSENTO a partecipare a questo studio	0	1	1	26	1			3	2	3	3	4	4	3	4	2	3								0						0
01feb2019 07:33:13	SI, ACCONSENTO a partecipare a questo studio	0	1	0	31	3			4	2	3	2	4	4	4	4	2	1								1						1
01feb2019 09:15:40	SI, ACCONSENTO a partecipare a questo studio	2	1	1	30	1			4	3	4	3	4	4	3		4	1								4						1
01feb2019 09:35:12	SI, ACCONSENTO a partecipare a questo studio	2	1	0	33	5			3	3	3	3		3	4	4	3	1								1						1
01feb2019 11:27:38	SI, ACCONSENTO a partecipare a questo studio	0	1	1	30	4			4	4	4	3	4	4	3	4	3	4								1						0
01feb2019 11:42:23	SI, ACCONSENTO a partecipare a questo studio	1	1	0	29	2			3	3	3	1	4	4	3	4	3	0								2						1
01feb2019 16:22:00	SI, ACCONSENTO a partecipare a questo studio	2	1	1	28	2			4	4	4	3	4	4	1	4	3	3								3						4
01feb2019 17:08:33	SI, ACCONSENTO a partecipare a questo studio	2	1	0	30	4			1	3		1	4	2	2			3								2						1
01feb2019 17:35:43	SI, ACCONSENTO a partecipare a questo studio	0	1	0	28	3			4	4	4	3	4	4	3	4	4	1								2						2
01feb2019 18:07:18	SI, ACCONSENTO a partecipare a questo studio	0	1	0	30	3			4	4	4	4	3	4	4	4	4	4								2						1
01feb2019 19:59:52	SI, ACCONSENTO a partecipare a questo studio	2	1	1	41	4			4	4	4	4	4	4	3	4	4	1								3						1
01feb2019 21:35:51	SI, ACCONSENTO a partecipare a questo studio	0	1	0	32	3			4	4	4	3	4	4	4	4	3	1								3						0
02feb2019 03:37:00	SI, ACCONSENTO a partecipare a questo studio	0	1	0	31	5			4	4	4	4	4	4	4	4	4	3								3						1
02feb2019 11:25:26	SI, ACCONSENTO a partecipare a questo studio	0	1	1	29	4			4	4	4	3	4	4	4	4	4	1								2						3
02feb2019 11:53:44	SI, ACCONSENTO a partecipare a questo studio	0	1	0	26	1			3	1	4	3	4	3	3	4	3	1								2						3
02feb2019 12:19:49	SI, ACCONSENTO a partecipare a questo studio	0	1	0	27	2			4	3	4	4	4	4	4	4	4	2								2						3
02feb2019 14:07:05	SI, ACCONSENTO a partecipare a questo studio	0	1	0	30	4			4	4	4	3	4	4	3	4	4	4								2						1
03feb2019 10:58:31	SI, ACCONSENTO a partecipare a questo studio	1	1	1		4			4	4	4	3	3	4	4	4	4	3								2						1
03feb2019 12:24:21	SI, ACCONSENTO a partecipare a questo studio	0	1	1	26	1			4	4	4	3	4	4	3	4	4	3								3						2
03feb2019 15:05:05	SI, ACCONSENTO a partecipare a questo studio	0	1	0	27	1			4	3	3	3	4	4	4	4	4	0								2						0
03feb2019 15:52:41	SI, ACCONSENTO a partecipare a questo studio	0	1	1	29	3			4	4	4	2	4	3	3	4	3	3								1						1
04feb2019 10:58:20	SI, ACCONSENTO a partecipare a questo studio	2	1	0	26	1			3	3	4	3	1	4	4		4	0								2						1
04feb2019 11:02:59	SI, ACCONSENTO a partecipare a questo studio	2	1	1	29	2			2	2				4	2		3	3								2						1
04feb2019 16:21:33	SI, ACCONSENTO a partecipare a questo studio	1	1	0	29	4			4	4	4	1		4	4	4	3	1								2						2
04feb2019 19:19:15	SI, ACCONSENTO a partecipare a questo studio	0	1	0	30	5			4	4	4	3		4	4	4	4	4								1						0
05feb2019 16:25:21	SI, ACCONSENTO a partecipare a questo studio	2	1	1	27	1			4	4		3		4	3	3	3	1								2						1
05feb2019 18:32:05	SI, ACCONSENTO a partecipare a questo studio	0	1	1	40	4			3	3	3	3	1	2	3	4	3	4								1						1
06feb2019 02:19:38	SI, ACCONSENTO a partecipare a questo studio	0	1	0	32	4			4	3	3	3	0	4	4	4	4	3								0						0
06feb2019 10:25:56	SI, ACCONSENTO a partecipare a questo studio	1	1	0	27	2			4	4	4	3	3	4	4	4	3	3								3						2
07feb2019 09:24:00	SI, ACCONSENTO a partecipare a questo studio	0	1	0	28	2			4	4	4	3	3	4	4	4	4	3								3						0
07feb2019 09:52:35	SI, ACCONSENTO a partecipare a questo studio	0	1	0	30	4			4	4	4	2	3	3	4	4	4	3								1						1
07feb2019 10:21:39	SI, ACCONSENTO a partecipare a questo studio	0	1	0	27	1			4	1	3	1	4	2	3	4	3	3								1						2
10feb2019 10:28:34	SI, ACCONSENTO a partecipare a questo studio	0	1	1	29	2			3	4	4	3	3	1	4	4	3	3								3						0
12feb2019 10:09:39	SI, ACCONSENTO a partecipare a questo studio	2	1	0	27	1			4	4	3	3	4	4	4		4	0								1						1
12feb2019 11:44:01	SI, ACCONSENTO a partecipare a questo studio	2	1	1	31	4					1		3	3			3	0								3						0
15feb2019 12:18:51	SI, ACCONSENTO a partecipare a questo studio	2	1	1	33	3			3	3	3	4	4	4	3	3	3	1								2						3
19feb2019 20:37:25	SI, ACCONSENTO a partecipare a questo studio	0	1	1					4	4	4	3	3	4	3	4	4	3								3						3
21feb2019 11:49:19	SI, ACCONSENTO a partecipare a questo studio	1	1	1	26	1			4	4	3	3	4	4	4	4	3	3								2						1
21feb2019 12:02:01	SI, ACCONSENTO a partecipare a questo studio	0	1	0	28	2				4	4	3	3	4	4	4	4	4								2						1
21feb2019 12:06:07	SI, ACCONSENTO a partecipare a questo studio	2	1	0	30	3			4	4	3	3	2	4	4	4	4	3								1						1
21feb2019 12:08:19	SI, ACCONSENTO a partecipare a questo studio	2	1	1	30	3			4	1	4	3	4	3	3	4	3	1								0						4
21feb2019 12:32:25	SI, ACCONSENTO a partecipare a questo studio	2	1	1	31	4						2	2	2			4									1
21feb2019 12:55:54	SI, ACCONSENTO a partecipare a questo studio	0	1	0	30	4			4	4	4	3	2	4	4	4	4	1								3						1
21feb2019 13:56:35	SI, ACCONSENTO a partecipare a questo studio	0	1	0					3	3	2	1	1	2	3	4	1	1								2						3
21feb2019 14:01:03	SI, ACCONSENTO a partecipare a questo studio	0	1	1					4	4	4	3	4	4	3	4	4	4								2						2
21feb2019 15:05:45	SI, ACCONSENTO a partecipare a questo studio	2	1	1	29	4						3	4	4	4	4	3	2								1
21feb2019 15:53:04	SI, ACCONSENTO a partecipare a questo studio	2	1	1	28	1			4	4	4	4	4	4	4		4	1								2						1
21feb2019 16:18:10	SI, ACCONSENTO a partecipare a questo studio	0	1	0	28	2			4	3	3	3	4	4	3	4	4	3								2						2
21feb2019 16:30:18	SI, ACCONSENTO a partecipare a questo studio	0	1	1					3	3	3	3	4	3	2	4	3	3								2						2
21feb2019 17:05:35	SI, ACCONSENTO a partecipare a questo studio	0	1	0	31	5			2	3	3	3	4	4	3	3	3	3								2						0
21feb2019 18:23:26	SI, ACCONSENTO a partecipare a questo studio	1	1	0	27	2			4	4	4	3	4	4	3	4	4	3								1						1
21feb2019 19:55:59	SI, ACCONSENTO a partecipare a questo studio	1	1	1	29	4			2	2	4	3	4	4	4	4	4	3								1						3
21feb2019 20:36:40	NO, NON ACCONSENTO a partecipare a questo studio		1
21feb2019 22:48:08	SI, ACCONSENTO a partecipare a questo studio	1	1	1					4	4	4	3	4	4	3	4	3	3								2						1
22feb2019 07:30:00	SI, ACCONSENTO a partecipare a questo studio	0	1	1		3			4	4	4	3	4	4	4	3	3	3								0						1
22feb2019 08:16:10	SI, ACCONSENTO a partecipare a questo studio	0	1	0	27	1			4	3	3	4	1	3	3	4	3	1								0						3
23feb2019 09:50:54	SI, ACCONSENTO a partecipare a questo studio	0	1	0	28	2			4	4	4	3	1	4	4	4	4	2								2						1
23feb2019 12:15:56	SI, ACCONSENTO a partecipare a questo studio	0	1	0	30	5			3	3	3	3	3	4	2	4	2	3								2						2
23feb2019 12:48:10	SI, ACCONSENTO a partecipare a questo studio	1	1	0	30	5			4	4	3	3	1	3	3	3	3	1								2						1
23feb2019 15:34:24	SI, ACCONSENTO a partecipare a questo studio	0	1	0	29	2			3	3	1	4	3	4	4	4	3	1								1						0
24feb2019 19:21:56	SI, ACCONSENTO a partecipare a questo studio	0	1	0	31	5			4	4	4	3	4	4	3	4	3	2								2						2
24feb2019 19:41:56	SI, ACCONSENTO a partecipare a questo studio	2	1	1	29	1			4	4	4	4	3	4	3	4	4	1								3						2
25feb2019 12:47:55	SI, ACCONSENTO a partecipare a questo studio	0	1	1	29	3			4	4	3	1	2	4	3	4	2	1								1						1
25feb2019 15:03:45	SI, ACCONSENTO a partecipare a questo studio	2	1	1	32	4							2																			1
25feb2019 21:12:57	SI, ACCONSENTO a partecipare a questo studio	0	1						4	4	4	1	3	4	3	4	1	0								1						1
26feb2019 11:11:36	SI, ACCONSENTO a partecipare a questo studio	0	1	0	29	2			4	4	4	3	3	4	4	4	4	1								3						3
26feb2019 19:37:54	SI, ACCONSENTO a partecipare a questo studio	0	1	0					4	3	4	3	1	4	4	3	4	1								2						2
27feb2019 18:56:16	SI, ACCONSENTO a partecipare a questo studio	0	1	0	26	1			4	4	4	3	2	4	4	4	4	3								3						1
27feb2019 19:25:56	SI, ACCONSENTO a partecipare a questo studio	1	1	0	26	1			0	0	4	3	1	4	3	4	4	4								1						0
27feb2019 21:00:26	SI, ACCONSENTO a partecipare a questo studio	1	1	1	28	1			4	4	4	3	2	3	4	4		2														1
28feb2019 11:34:24	SI, ACCONSENTO a partecipare a questo studio	2	1	1	34	4			4	4	4	2	2	4	1	4	1	2								1						1
28feb2019 11:47:38	SI, ACCONSENTO a partecipare a questo studio	1	1	1	30	5			3	3	4	3	2	4	3	4	4	4								4						0
28feb2019 15:04:44	SI, ACCONSENTO a partecipare a questo studio	1	1	0	30	4			3	3	3	3	4	4	3	4	3	3								3						3
28feb2019 16:59:31	SI, ACCONSENTO a partecipare a questo studio	1	1	1					3	3	4	2	2	4	4	4	4	0								4						2
28feb2019 17:09:02	SI, ACCONSENTO a partecipare a questo studio	1	1						3	4	4	2	3	3	4	4	4	0								2						1
28feb2019 23:22:41	SI, ACCONSENTO a partecipare a questo studio	0	1	0	30	3			3	3	4	3	3	4	3	4	4	3								3						0
22jan2019 11:27:43	SI, ACCONSENTO a partecipare a questo studio		2	1	26	6								4							4	4		3	4	3	3	4	4	1		2
22jan2019 11:28:02	SI, ACCONSENTO a partecipare a questo studio		2	0	22	4								4							4	4	4	1	3	2	3	4	4	1		0
22jan2019 11:28:12	SI, ACCONSENTO a partecipare a questo studio		2	1	23	5								4							2	3	4	2	4	3	3	3	4	4		2
22jan2019 11:28:27	SI, ACCONSENTO a partecipare a questo studio		2	0	24	4								4							4	4	4	1	2	1	4	3	4	1		1
22jan2019 11:28:34	SI, ACCONSENTO a partecipare a questo studio		2	0	24	6								4							4	4	4	1	3	2	2	4		1		1
22jan2019 11:30:25	SI, ACCONSENTO a partecipare a questo studio		2	0	26	6								4							4	4	4		0	1	0	1		4		3
22jan2019 11:31:33	SI, ACCONSENTO a partecipare a questo studio		2	0	22	4								3							4	4	4	2	3	4	4	4	4	1		1
22jan2019 11:32:25	SI, ACCONSENTO a partecipare a questo studio		2	0	26	6								4							4	4	4	4	3	2	4	4	4	1		0
22jan2019 11:33:32	SI, ACCONSENTO a partecipare a questo studio		2	0	32	6								4							3	2	4	2	2	3	1	3	4	1		1
22jan2019 11:37:54	SI, ACCONSENTO a partecipare a questo studio		2	0		5								4							3	3		1	3	1	3	4	3	3		1
22jan2019 11:38:01	SI, ACCONSENTO a partecipare a questo studio		2	1	24	5								4							4	4	4	1	3	2	4	4		3		0
22jan2019 11:38:26	SI, ACCONSENTO a partecipare a questo studio		2	0	24	6								4							4	3	4	1	4	2	4	4	2	1		1
22jan2019 11:38:46	SI, ACCONSENTO a partecipare a questo studio		2	1	27	6								4							4	4	4	0	0	2	2	4	4	4		0
22jan2019 11:39:12	SI, ACCONSENTO a partecipare a questo studio		2	0	24	5								4							4	4	4	3	3	2	4	3	4	4		1
22jan2019 11:39:58	SI, ACCONSENTO a partecipare a questo studio		2	0	23	4								4							3	3		2	4	3	4	3		3		0
22jan2019 11:41:26	SI, ACCONSENTO a partecipare a questo studio		2	0	26	6								3							3	3	4	2	3	3	3	3		0		0
22jan2019 11:41:56	SI, ACCONSENTO a partecipare a questo studio		2	1	24	5								4							4	4	4	2	4	2	3	4	4	4		3
22jan2019 11:50:57	SI, ACCONSENTO a partecipare a questo studio		2	1	23	5								3							4	4	4	1	3	2	2	3	4	1		1
22jan2019 11:51:00	SI, ACCONSENTO a partecipare a questo studio		2	0	23	5								4							4	4	4	2	2	2	3	3	3	3		1
22jan2019 11:54:56	SI, ACCONSENTO a partecipare a questo studio		2	0	23	5								3							4	4	4	1	3	3	4	4	4	4		1
22jan2019 11:57:00	SI, ACCONSENTO a partecipare a questo studio		2	1	23	5								4							1	0	2	2	2	2	0	2	2	0		1
22jan2019 12:02:37	SI, ACCONSENTO a partecipare a questo studio		2	1	23	5								4							3	3	3	3	3	3	4	3	3			0
22jan2019 12:03:13	SI, ACCONSENTO a partecipare a questo studio		2	1	22	4															3	2	3	3	3	2	3	2		3		1
22jan2019 12:10:00	SI, ACCONSENTO a partecipare a questo studio		2	0		6								4							3	3		2	2	2	2	3		4		0
22jan2019 12:16:35	SI, ACCONSENTO a partecipare a questo studio		2	1	25	6								3							2	1	2	2	2	2	3	3	2	2		0
22jan2019 12:20:32	SI, ACCONSENTO a partecipare a questo studio		2	0	22	4								4							4	3		2	4	4		3	2	2		2
22jan2019 12:22:40	SI, ACCONSENTO a partecipare a questo studio		2	1	24	6								4							4	3	4	2	3	3	1	4	3	2		3
22jan2019 12:24:34	SI, ACCONSENTO a partecipare a questo studio		2	1	23	4								4							4	3	4	2	3	1	4	3	3	3		1
22jan2019 12:30:48	SI, ACCONSENTO a partecipare a questo studio		2	0	24	6								3							4	4	4		3	2	3	4	4			0
22jan2019 12:42:22	SI, ACCONSENTO a partecipare a questo studio		2	1	25	6								4							1	1	4	1	3	2	3	4	3	3		0
22jan2019 12:42:40	SI, ACCONSENTO a partecipare a questo studio		2	1	25	6								4							4	4	4	3	3	2	4	3	4	4		3
22jan2019 12:44:14	SI, ACCONSENTO a partecipare a questo studio		2	1	23	5								4							4	4	4	2	4	2	3	4	3	2		0
22jan2019 12:44:25	SI, ACCONSENTO a partecipare a questo studio		2	1	23	5								4							3	3	4	3	3	4	3	3	3	4		1
22jan2019 12:47:36	SI, ACCONSENTO a partecipare a questo studio		2	1	25	6								4							2	1	3	2	3	2	1	4	3	1		0
22jan2019 13:01:44	SI, ACCONSENTO a partecipare a questo studio		2	1	24	6								4							4	4	4	1	1	4	3	3	0	4		0
22jan2019 13:29:05	SI, ACCONSENTO a partecipare a questo studio		2	0	22	4								4							4	3	2	1	4	3	3	4	4	2		0
22jan2019 13:41:44	SI, ACCONSENTO a partecipare a questo studio		2	1	28	6								4							4	4	4	4	3	2		3	4	4		3
22jan2019 14:29:48	SI, ACCONSENTO a partecipare a questo studio		2	0	23	4								4							3	3	4	2	4	4	4	2	3	1		1
22jan2019 14:58:21	SI, ACCONSENTO a partecipare a questo studio		2	0		6								4							4	4	4	3	3	2	3	4		1		0
22jan2019 15:11:22	SI, ACCONSENTO a partecipare a questo studio		2	0	24	6								4							4	4	4	0	3	3	3	4	3	4		0
22jan2019 15:47:55	SI, ACCONSENTO a partecipare a questo studio		2	0	24	6								4							3	3		1	0	1	1	3		2		1
22jan2019 15:59:17	SI, ACCONSENTO a partecipare a questo studio		2	0	24	6								4							4	4	4	0	4	3	3	4	4	3		0
22jan2019 16:54:15	SI, ACCONSENTO a partecipare a questo studio		2	0	23	5								4							4	3	4	2	2	1	3	4		3		0
22jan2019 17:09:14	SI, ACCONSENTO a partecipare a questo studio		2	1	43	6								4							2	1	3	0	1	0	1	3	3	3		0
22jan2019 18:12:43	SI, ACCONSENTO a partecipare a questo studio		2	0	25	6								4							3	1	3	1	1	0	1	2	4	3		1
22jan2019 18:44:26	SI, ACCONSENTO a partecipare a questo studio		2	0	25	4								3							4	4	4	0	3	1	3	4	4	1		1
22jan2019 19:32:34	SI, ACCONSENTO a partecipare a questo studio		2	1	22	4								4							4	3	4	3	4	3	3	4	4	4		3
22jan2019 19:34:45	SI, ACCONSENTO a partecipare a questo studio		2	0	28	6								3							1	1	4	1	3	3	4	3	3	3		1
22jan2019 19:59:48	SI, ACCONSENTO a partecipare a questo studio		2	0	24	6								4							3	3	4	0	2	2	1	1	1	1		0
22jan2019 20:04:00	SI, ACCONSENTO a partecipare a questo studio		2	1	22	4								4							4	4	4	2	4	3	4	3	4	4		0
23jan2019 12:09:35	SI, ACCONSENTO a partecipare a questo studio		2	1	23	4								4								2	4	1	3	2	4	4	4	1		3
23jan2019 15:20:55	SI, ACCONSENTO a partecipare a questo studio		2	1	24	6								4							4	4	3	3	4	4	3	3	4	3		3
23jan2019 16:09:14	SI, ACCONSENTO a partecipare a questo studio		2	1	24	6								3							4	4	4	3	0	0	1	3		3		0
23jan2019 16:34:58	SI, ACCONSENTO a partecipare a questo studio		2	1	22	4								4							3	3	2	0	3	1	1	1		3		0
23jan2019 18:49:14	SI, ACCONSENTO a partecipare a questo studio		2	1	23	5								4							4	4	4	2	4	2	2	3		3		1
23jan2019 21:15:46	SI, ACCONSENTO a partecipare a questo studio		2	0	22	4								4							4	4		3	3	2	4	4		4		1
24jan2019 01:37:26	SI, ACCONSENTO a partecipare a questo studio		2	1	26	6															3	4	4	2	2	3	3	2	0	1		0
24jan2019 11:11:56	SI, ACCONSENTO a partecipare a questo studio		2	0	24	5								3							4	1	4	1	1	1	3	4	4	1		1
24jan2019 11:23:03	SI, ACCONSENTO a partecipare a questo studio		2	0	24	6								4							2	3	4	1	2	2	1	3	3	3		1
24jan2019 11:36:33	SI, ACCONSENTO a partecipare a questo studio		2	0	25	6								4							4	4	4	3	2	2	3	4		4		2
24jan2019 13:25:12	SI, ACCONSENTO a partecipare a questo studio		2	1	25	6								4							3	3	3	3	3		2	3		2		4
24jan2019 16:44:59	SI, ACCONSENTO a partecipare a questo studio		2	0	25	6								3							3	3	4	3	3	1	2	3	2	1		2
25jan2019 00:14:59	SI, ACCONSENTO a partecipare a questo studio		2	1	22	4								4							4	3	4	1	3	3	3	4	0	1		1
25jan2019 11:00:24	SI, ACCONSENTO a partecipare a questo studio		2	0	31	6								4							4	4	4	1	3	2	3	3	3	4		2
25jan2019 15:35:20	SI, ACCONSENTO a partecipare a questo studio		2	1	25	6								4							4	3	4	1	3	2	4	3	3	4		1
27jan2019 18:34:19	SI, ACCONSENTO a partecipare a questo studio		2	1	24	6								4							4	4	4	1	4	3	1	3		1		1
27jan2019 18:46:32	SI, ACCONSENTO a partecipare a questo studio		2	0	24	6								1							3	3	4	3	3	3	4	2	1	1		3
27jan2019 18:48:36	SI, ACCONSENTO a partecipare a questo studio		2	0	24	6								4							4	4	4	1	3	2	3	3	4	4		1
27jan2019 18:51:40	SI, ACCONSENTO a partecipare a questo studio		2	0	26	6								4							1	1	2	3	3	1	0	1	2	1		0
27jan2019 18:52:02	SI, ACCONSENTO a partecipare a questo studio		2	0	24	6								4							3	3	4	1	1	0	1	4	4	3		1
27jan2019 18:53:54	SI, ACCONSENTO a partecipare a questo studio		2	0	25	6								2							1	2	3	3	2	1	2	3		1		1
27jan2019 18:56:36	SI, ACCONSENTO a partecipare a questo studio		2	0	24	6								4							4	3	4	1	3	1	2	2		3		1
27jan2019 19:13:45	SI, ACCONSENTO a partecipare a questo studio		2	0	24	6								4							4	4	4	3	3	2	0	3	3	4		0
27jan2019 19:17:24	SI, ACCONSENTO a partecipare a questo studio		2	0	26	6								2							1	2	3	1	2	2	3	4	4	1		1
27jan2019 19:17:36	SI, ACCONSENTO a partecipare a questo studio		2	0	24	6								4							4	4	4	1	3	2	3	3	2	1		1
27jan2019 19:30:19	SI, ACCONSENTO a partecipare a questo studio		2	0	24	6								3							3	1	4	1	3	3	1	3	4	1		1
27jan2019 19:47:41	SI, ACCONSENTO a partecipare a questo studio		2	0	25	6								4							4	4	4	2	4	3	3	4	4	3		1
28jan2019 11:29:13	SI, ACCONSENTO a partecipare a questo studio		2	0	24	6								4							4	4	4	1	3	1	3	4		4		1
28jan2019 13:17:35	SI, ACCONSENTO a partecipare a questo studio		2	0	24	6								4							4	4	4	1	3	2	2	3	4	4		1
29jan2019 13:21:25	SI, ACCONSENTO a partecipare a questo studio		2			6															3	1	3	1	3			3	3	1		0
29jan2019 13:26:22	SI, ACCONSENTO a partecipare a questo studio		2	0	24	6								4							1	3	0	1	3	1	4	2	3	0		0
30jan2019 14:04:55	SI, ACCONSENTO a partecipare a questo studio		2	0	24	5								4							4	4	4	3	4	4	4	4	4	4		4
30jan2019 20:20:41	SI, ACCONSENTO a partecipare a questo studio		2	1		6								4							4	4	4	3	3	2	3	4	4	3		1
30jan2019 21:53:06	SI, ACCONSENTO a partecipare a questo studio		2	0	24	6								4							3	3	4	1	3	2	3	4		1		2
30jan2019 22:00:40	SI, ACCONSENTO a partecipare a questo studio		2	0	25	6								4							4	4	4	1	3	2	4	3	2	0		1
30jan2019 23:19:30	SI, ACCONSENTO a partecipare a questo studio		2	0	26	6								3							3	1	4	1	3	2	3	3	1	3		1
31jan2019 00:32:38	SI, ACCONSENTO a partecipare a questo studio		2	0	27	6								4							3	1	3	3	3	1	1	1	1	0		4
31jan2019 17:36:21	SI, ACCONSENTO a partecipare a questo studio		2	0	24	6								3							3	3	2	3	2	2	3	4	4	3		0
31jan2019 18:17:16	SI, ACCONSENTO a partecipare a questo studio		2	1	24	6								4							4	4	4	1	3	2	3	3	2	3		1
31jan2019 22:43:58	SI, ACCONSENTO a partecipare a questo studio		2	0	25	6								4							4	2	4	1	3	3	4	4	4	3		0
02feb2019 16:21:47	SI, ACCONSENTO a partecipare a questo studio		2	0	21	4								4							3	4	4	2	3	0	3	3	2	3		1
04feb2019 10:28:16	SI, ACCONSENTO a partecipare a questo studio		2	1	25	6								3							3	4	4	1	4	3	4	3	4	3		2
05feb2019 10:45:07	SI, ACCONSENTO a partecipare a questo studio		2	1	23	5								4							4	4	4	4	3	3	3	4	4	4		2
09feb2019 23:28:44	SI, ACCONSENTO a partecipare a questo studio		2	0	25	6								4							3	3	3	2	3	1	3	3	3	4		0
11feb2019 11:39:51	SI, ACCONSENTO a partecipare a questo studio		2			6								3							2	2	4	1	2	2	3	4	4	1		2
21feb2019 14:35:11	SI, ACCONSENTO a partecipare a questo studio		2	1	22	4								4							4	3		2	3	2	1	4		4		2
22feb2019 14:40:15	SI, ACCONSENTO a partecipare a questo studio		2	0	26	6								0							4	4	4	0	0	0	0	0		4		0
22feb2019 14:41:38	SI, ACCONSENTO a partecipare a questo studio		2	1	22	4								1							3	3	3	1	3	1	2	3	3	4		1
22feb2019 14:41:58	SI, ACCONSENTO a partecipare a questo studio		2	0		5								4							4	3	4	0	2	2	4	3	3	3		0
22feb2019 14:47:16	SI, ACCONSENTO a partecipare a questo studio		2	1	26	6								4							4	4		2	4	4	4	4	4	2		3
22feb2019 14:52:57	SI, ACCONSENTO a partecipare a questo studio		2	1	23	5								4							4	4	4	4	4	3	4	4	4	4		0
22feb2019 14:55:09	SI, ACCONSENTO a partecipare a questo studio		2	0	22	4								4							4	4	3	0	4	4	4	4	4	2		2
22feb2019 15:16:47	SI, ACCONSENTO a partecipare a questo studio		2	1	23	4								4							4	3	3	1	4	2	4	4	4	1		1
22feb2019 15:23:33	SI, ACCONSENTO a partecipare a questo studio		2	0	22	4															4	4		1	2	2	4	3		1		2
22feb2019 17:20:16	SI, ACCONSENTO a partecipare a questo studio		2	0	22	4								2							4	4	4	2	4	2	4	4	4	4		3
22feb2019 20:02:39	SI, ACCONSENTO a partecipare a questo studio		2	0	24	5								4							4	4	4	2	3	2	3	4	4	3		3
23feb2019 10:23:23	SI, ACCONSENTO a partecipare a questo studio		2	1	22	4								2							4	4		1	3	2	2	4	4	4		2
23feb2019 14:31:20	SI, ACCONSENTO a partecipare a questo studio		2	1	24	5								4							4	4	4		4	4	4	4	4	3		1
23feb2019 18:40:11	SI, ACCONSENTO a partecipare a questo studio		2	0	22	4								4							4	3		3	4	0	3	3	2	1		1
23feb2019 19:43:00	SI, ACCONSENTO a partecipare a questo studio		2	1	29	6								4							4	4	4	4	3	2	3	3		3		1
23feb2019 22:44:25	SI, ACCONSENTO a partecipare a questo studio		2	1	23	5								4							4	3	4	4	4	4	4	3	4	1		0
24feb2019 19:27:14	SI, ACCONSENTO a partecipare a questo studio		2	1	24	5								3							4	4	4	1	2	2	4	4	4	1		0
24feb2019 21:19:24	SI, ACCONSENTO a partecipare a questo studio		2	1	27	6								4							2	4	4	1	3	2	4	3	4	3		0
25feb2019 16:11:04	SI, ACCONSENTO a partecipare a questo studio		2	1	24	5								2							4	4	3	1	2	2	1	2	2	3		1
25feb2019 18:04:58	SI, ACCONSENTO a partecipare a questo studio		2	0	23	5								3							4	4	4	0	2	3	3	3	4	1		1
25feb2019 23:20:18	SI, ACCONSENTO a partecipare a questo studio		2	1	24	6								4							4	3	4	1	2	2	1	2	2	4		0
26feb2019 07:07:20	SI, ACCONSENTO a partecipare a questo studio		2	0	25	5								4							4	3	4	2	3	2		3	4	4		0
26feb2019 09:43:50	SI, ACCONSENTO a partecipare a questo studio		2	1	25	5								4							4	4	4	2	2	3	2	4		3		1
27feb2019 21:03:50	SI, ACCONSENTO a partecipare a questo studio		2			5															4	4	4	1	1	2	4	4	4	1		0
28feb2019 21:33:50	SI, ACCONSENTO a partecipare a questo studio		2	0	23	5								4							3	3	4	2	4	3	4	3	4	4		0
06mar2019 20:03:34	SI, ACCONSENTO a partecipare a questo studio		2	1	23	4								4							4	3	4	3	4	4	4	4		3		4
VC230205	SI, ACCONSENTO a partecipare a questo studio	0	3	0	65		2	0	4	4		3		2	3			4	4	1
VC250204	SI, ACCONSENTO a partecipare a questo studio	0	3	1	63		2	0	4	4		4		4				0	4	1
VC250203	SI, ACCONSENTO a partecipare a questo studio	0	3	1	86		4	2												1
VC250202	SI, ACCONSENTO a partecipare a questo studio	0	3	0	43		3	1												1
VC250201	SI, ACCONSENTO a partecipare a questo studio	0	3	0	67		1	2												1
MF210206	SI, ACCONSENTO a partecipare a questo studio	0	3	0	47		3	0	4	4		4		4	4			3	4	0	4	4		4		4		4		4	4	4
FM250205	SI, ACCONSENTO a partecipare a questo studio	0	3	0	53		3	0				4		4	4			3	4	1
MF210204	SI, ACCONSENTO a partecipare a questo studio	0	3	0	25		4	0	4	4		4		4	4			3	4	1
MF210203	SI, ACCONSENTO a partecipare a questo studio	0	3	0			3	0	4	4		4		4	4			4	4	2
MF210202	SI, ACCONSENTO a partecipare a questo studio	0	3	1	71		2	0	4			4		3	2			3	4	2
MF210201	SI, ACCONSENTO a partecipare a questo studio	0	3	1	54		2	0	4	4		4		4	4			1	4	2
BB210204	SI, ACCONSENTO a partecipare a questo studio	0	3	1	55		3	0	4	3		4		3	4			4	4	1
BB210203	SI, ACCONSENTO a partecipare a questo studio	0	3	0	46		3	0	4	4		4		4	4			0	4	2
BB210202	SI, ACCONSENTO a partecipare a questo studio	0	3	1	67		0	2												2
BB210201	SI, ACCONSENTO a partecipare a questo studio	0	3	0	20		3	0	4	4		4		4	4			0	4	0	4	4		4		3	2	4		3	3	3
ER200210	SI, ACCONSENTO a partecipare a questo studio	1	3	0	59		4	0	4	4		4		3	4			1	4	1
ER200209	SI, ACCONSENTO a partecipare a questo studio	1	3	1	62		2	2												2
ER200208	SI, ACCONSENTO a partecipare a questo studio	1	3	0	18		3	0	4	4		4		3	4			1	4	1
ER200207	SI, ACCONSENTO a partecipare a questo studio	1	3	0	52		4	2												2
ER200206	SI, ACCONSENTO a partecipare a questo studio	1	3	0	65		3	1												2
ER200205	SI, ACCONSENTO a partecipare a questo studio	1	3	0	53		2	1												1
ER200204	SI, ACCONSENTO a partecipare a questo studio	1	3	0	55		3	2												1
ER200203	SI, ACCONSENTO a partecipare a questo studio	1	3	0	78		4	2												1
ER200202	SI, ACCONSENTO a partecipare a questo studio	1	3	1	57		3	1												1
ER200201	SI, ACCONSENTO a partecipare a questo studio	1	3	1	66		1	2												2
VC200206	SI, ACCONSENTO a partecipare a questo studio	1	3	1	70		1	2												2
VC200205	SI, ACCONSENTO a partecipare a questo studio	1	3	0	75		3	1												2
VC200204	SI, ACCONSENTO a partecipare a questo studio	1	3	0	62		2	2												1
VC200203	SI, ACCONSENTO a partecipare a questo studio	1	3	0	29		3	1												1
VC200202	SI, ACCONSENTO a partecipare a questo studio	1	3	0	39		3	0	4	4		4		4	0			4	4	1
VC200201	SI, ACCONSENTO a partecipare a questo studio	1	3	1	56		4	2												2
VC190206	SI, ACCONSENTO a partecipare a questo studio	0	3	1	78		2	2												1
VC190205	SI, ACCONSENTO a partecipare a questo studio	0	3	1	53		3	2												1
VC190204	SI, ACCONSENTO a partecipare a questo studio	0	3	0	72		1	0	4	4		4		4	0			4	4	1
VC190203	SI, ACCONSENTO a partecipare a questo studio	0	3	1	79		1	0	4	4		4		4				1	4	0	2	4		4		4				3	4	4
VC190202	SI, ACCONSENTO a partecipare a questo studio	0	3	0	79		3	1												1
VC190201	SI, ACCONSENTO a partecipare a questo studio	0	3	1	32		4	0	4	4		4		4	4			4	4	1
MF140203	SI, ACCONSENTO a partecipare a questo studio	0	3	1	65		2	0	4	3		3		3	4			4	3	0	3	3		3			4					1
ER140203	SI, ACCONSENTO a partecipare a questo studio	0	3	0	72		1	0	4	4		3			3			3	2	2
ER140202	SI, ACCONSENTO a partecipare a questo studio	0	3	0	92		3	2												2
MF140202	SI, ACCONSENTO a partecipare a questo studio	0	3					0	4	4		4		4	4			3	4	0	4	4		3		4	4	4		3	4	1
MF140204	SI, ACCONSENTO a partecipare a questo studio	0	3	0	60		3	0	4	3		3		3	4			4	2	1
MF140201	SI, ACCONSENTO a partecipare a questo studio	0	3	0	79		1	0	4	4		4		4	4			4	4	0	4	4		4		4	4	4		4	4	0
ER140201	SI, ACCONSENTO a partecipare a questo studio	0	3	0	66		3	1												1
GV130204	SI, ACCONSENTO a partecipare a questo studio	0	3	1	29		3	0	4	2		4		4	4			4	4	0				2		2	4	4		4	2	0
GV130205	SI, ACCONSENTO a partecipare a questo studio	0	3	1	57		2	0	4	3		3		3	4			4	4	0	4	3		3		3	4	4		4	3	2
GV130203	SI, ACCONSENTO a partecipare a questo studio	0	3	1	54		3	0				4		4	4			0	4	1
GV130202	SI, ACCONSENTO a partecipare a questo studio	0	3	0	75		2	0	4	4		4		4	4			3	4	1
GV130201	SI, ACCONSENTO a partecipare a questo studio	0	3	0	60		3	0	4	4		4		4	4			0	4	0						4					4	4
BB070204	SI, ACCONSENTO a partecipare a questo studio	1	3	1	39		4	0	4			1							2	2
GV070202	SI, ACCONSENTO a partecipare a questo studio	1	3	1	42		4	2												0	2	3		2		2	4	4		4	2	0
BB070203	SI, ACCONSENTO a partecipare a questo studio	1	3	1	40		4	0	4	4		3		3				3	3	0	3	3		3		3	4	2		3	3	3
BB070201	SI, ACCONSENTO a partecipare a questo studio	1	3	1	27			0	4	4		3		3	4			1	3	0	4	4		2		2	3	4		0	2	3
MF070202	SI, ACCONSENTO a partecipare a questo studio	1	3	1	75		1	2												2
MF070203	SI, ACCONSENTO a partecipare a questo studio	1	3	1	87		3	0	4	4		4		4					4	1
MF070201	SI, ACCONSENTO a partecipare a questo studio	1	3	1	54		3	0	4	4		4		4	3			4	4	0	4	3		4		4	4	4		4	4	0
VC070204	SI, ACCONSENTO a partecipare a questo studio	1	3	1	64		3	1												1
VC070203	SI, ACCONSENTO a partecipare a questo studio	1	3	1	55		3	1												1
VC070202	SI, ACCONSENTO a partecipare a questo studio	1	3	1	67		3	1												1
VC070201	SI, ACCONSENTO a partecipare a questo studio	1	3	1	71		1	0	4	4		2			1			0	4	2
GV070201	SI, ACCONSENTO a partecipare a questo studio	1	3	1	28		2	0	3	3		1		0	4			0	4	1
ER050206	SI, ACCONSENTO a partecipare a questo studio	1	3	1	76		2	0							3			3		0								2		4
ER050205	SI, ACCONSENTO a partecipare a questo studio	1	3	1			2	0				4			4				2	0				4		4	2	4		4	4	2
ER050204	SI, ACCONSENTO a partecipare a questo studio	1	3	1	83		1	2												1
ER050203	SI, ACCONSENTO a partecipare a questo studio	1	3	0	78		1	0	4	4		4		3	2			4	4	0	4	4		2		3				4	3	4
MDP050202	SI, ACCONSENTO a partecipare a questo studio	1	3	1	71		1	0	4	4		3		3	4			0	4	0	4	4		3		2		4		3	2	0
MDP050201	SI, ACCONSENTO a partecipare a questo studio	1	3	0	61		2	0	4	4		4		4	4			3	4	0	4	4				2		4		3	2	4
ER050201	SI, ACCONSENTO a partecipare a questo studio	1	3	0	79		1	2												1
ES050204	SI, ACCONSENTO a partecipare a questo studio	1	3	1	79		1	0	4	4		4		4	4			1	4	1
ES050203	SI, ACCONSENTO a partecipare a questo studio	1	3	0	68		1	0	4	4		4		4	4			1	4	1
ES050202	SI, ACCONSENTO a partecipare a questo studio	1	3	1	81		1	1												1
ES050201	SI, ACCONSENTO a partecipare a questo studio	1	3	1	76		1	0	4	4		4		4	0			0	4	0	4	4		4		4		4		3	4	3
VC050201	SI, ACCONSENTO a partecipare a questo studio	1	3	0	55		2	0				0		1	4			3	3	1
ER310109	SI, ACCONSENTO a partecipare a questo studio	1	3	1	83		1	2												2
ER310108	SI, ACCONSENTO a partecipare a questo studio	1	3	0	85		1	1												1
GV310112	SI, ACCONSENTO a partecipare a questo studio	1	3	1	64		4	0	3	4		4		4	3			3	4	1
GV310111	SI, ACCONSENTO a partecipare a questo studio	1	3	1	68		2	0	4	3		4		4	4			4	4	2
GV310110	SI, ACCONSENTO a partecipare a questo studio	1	3	0	84		3	0	4	3		4		2				0	3	1
VC310110	SI, ACCONSENTO a partecipare a questo studio	1	3	0	46		3	2												1
VC310111	SI, ACCONSENTO a partecipare a questo studio	1	3	1	54		4	2												1
VC310105	SI, ACCONSENTO a partecipare a questo studio	1	3	1	47		3	0	4	4		3		4	3			3	4	1
MDP040201	SI, ACCONSENTO a partecipare a questo studio	0	3	0	58		4	2												1
ER050202	SI, ACCONSENTO a partecipare a questo studio	1	3	0	44		3	0	4	4		4		3	4			4	3	2
ER310107	SI, ACCONSENTO a partecipare a questo studio	1	3	0	82		2	2												2
ER310105	SI, ACCONSENTO a partecipare a questo studio	1	3	0	72		1	0	4	4		4		4	4			4	4	2
ER310104	SI, ACCONSENTO a partecipare a questo studio	1	3	0	73		2	1												1
VC310109	SI, ACCONSENTO a partecipare a questo studio	1	3	1	65		3	1												1
MDP310105	SI, ACCONSENTO a partecipare a questo studio	1	3	0	39		3	2												2
VC310108	SI, ACCONSENTO a partecipare a questo studio	1	3	1	74		1	0	4	4		4		4	2			3	4	0	4	4		3				3		3		1
VC310107	SI, ACCONSENTO a partecipare a questo studio	1	3	1	85		1	2												2
VC310106	SI, ACCONSENTO a partecipare a questo studio	1	3	0	53		2	2												2
ER310106	SI, ACCONSENTO a partecipare a questo studio	1	3	0	44		3	0	3	2		4		3	4			3	4	0	4	4		3		4	4	4		4	4	1
VC310104	SI, ACCONSENTO a partecipare a questo studio	1	3	1	79		1	1												1
VC310103	SI, ACCONSENTO a partecipare a questo studio	1	3	1	86		1	1												1
VC310102	SI, ACCONSENTO a partecipare a questo studio	1	3	1	84		1	1												1
VC310101	SI, ACCONSENTO a partecipare a questo studio	1	3	0	36		4	0	4	4		2		2	4			4	4	1
ER310103	SI, ACCONSENTO a partecipare a questo studio	1	3	0	63		2	2												1
ER310102	SI, ACCONSENTO a partecipare a questo studio	1	3	0	60		2	0	3	3		4		3	4			4	4	1
ER310101	SI, ACCONSENTO a partecipare a questo studio	1	3	0	83		3	2												1
GV310109	SI, ACCONSENTO a partecipare a questo studio	1	3	1	79		1	0	4			4			4			3	4	1
GV310108	SI, ACCONSENTO a partecipare a questo studio	1	3	1	42		4	0				4		4				0	4	0						0				3	0	4
GV310107	SI, ACCONSENTO a partecipare a questo studio	1	3	1	33		4	2												2
GV310106	SI, ACCONSENTO a partecipare a questo studio	1	3	1	71		2	2												1
GV310105	SI, ACCONSENTO a partecipare a questo studio	1	3	1	65		2	0	4	4		4		4	4			0	4	1
GV310104	SI, ACCONSENTO a partecipare a questo studio	1	3	0	45		2	0				1		3	3			3	1	1
GV310103	SI, ACCONSENTO a partecipare a questo studio	1	3	1	43		3	1												1
GV310102	SI, ACCONSENTO a partecipare a questo studio	1	3	0	60		3	0	4	4		4		2	4			4	4	1
GV310101	SI, ACCONSENTO a partecipare a questo studio	1	3	0	72		2	1												0				1		4	4	4		3	4	4
MDP310102	SI, ACCONSENTO a partecipare a questo studio	1	3	0	64		1	2												0	4	4		4		2	4	3		0	2	4
MDP310101	SI, ACCONSENTO a partecipare a questo studio	1	3	0	59		1	0	4	4		4		4	4			3	4	1
MDP310103	SI, ACCONSENTO a partecipare a questo studio	1	3	1	76		1	2												1
MDP310104	SI, ACCONSENTO a partecipare a questo studio	1	3	0	54		3	1												1
VC290103	SI, ACCONSENTO a partecipare a questo studio	1	3	1	77		2	0	4	4		4		4	4				4	0	4	4		3		4		4			4	2
VC290102	SI, ACCONSENTO a partecipare a questo studio	1	3	0	36		4	2												0	4	4		4		2	4			3	2	3
VC290101	SI, ACCONSENTO a partecipare a questo studio	1	3	0	82		1	2												1
FA290103	SI, ACCONSENTO a partecipare a questo studio	1	3	0	37		3	1												1
FA290103	SI, ACCONSENTO a partecipare a questo studio	1	3	0	78		4	0	4	4		4		4	4			3	4	1
FA290102	SI, ACCONSENTO a partecipare a questo studio	1	3	0	39		3	1												1
FA290101	SI, ACCONSENTO a partecipare a questo studio	1	3	0	32		3	2												0	2	3		3		3	3	4		0	3	2
GV290104	SI, ACCONSENTO a partecipare a questo studio	1	3	0	55		4	0	4	4		4		4	3			4	4	1
GV290103	SI, ACCONSENTO a partecipare a questo studio	1	3	1	81		4	0	4	4		4		4				0	4	1
GV290102	SI, ACCONSENTO a partecipare a questo studio	1	3	1	63		1	2												1
GV290101	SI, ACCONSENTO a partecipare a questo studio	1	3	0	70		3	1												1
BB290104	SI, ACCONSENTO a partecipare a questo studio	1	3	0	53		2	2												2
BB290103	SI, ACCONSENTO a partecipare a questo studio	1	3	1	81		1	0	4	4		4		4	4			1	4	2
BB290102	SI, ACCONSENTO a partecipare a questo studio	1	3	0	78		4	2												2
BB290101	SI, ACCONSENTO a partecipare a questo studio	1	3	0	68		3	2												1
ER280104	SI, ACCONSENTO a partecipare a questo studio	0	3	0	57		3	2												2
VC280103	SI, ACCONSENTO a partecipare a questo studio	0	3	0	67		3	2												1
VC280102	SI, ACCONSENTO a partecipare a questo studio	0	3	1	84		2	0	4	4		3		3	4			3	4	1
ER280103	SI, ACCONSENTO a partecipare a questo studio	0	3	0	68		4	1												1
ER280102	SI, ACCONSENTO a partecipare a questo studio	0	3	1	71		2	0	4	4		4		4	4			2	4	1
VC280101	SI, ACCONSENTO a partecipare a questo studio	0	3	0	43		3	0	4	4		4		4	4			4	4	0	4	4		4		4		4		4	4	0
ER280101	SI, ACCONSENTO a partecipare a questo studio	0	3	1	29		4	0	4	4		4		4				3	4	1
MDP240107	SI, ACCONSENTO a partecipare a questo studio	0	3	0	79		1	0	4	4		4		4	4			3	4	0	4	4		4		2		4		3	2	4
MDP240106	SI, ACCONSENTO a partecipare a questo studio	0	3	0	82		2	0	4	4		4		4	4			2	4	0	4	4		4		2		3		4	2	3
MDP240105	SI, ACCONSENTO a partecipare a questo studio	0	3	1	70		3	0	4			4		4				4	4	2
MDP240103	SI, ACCONSENTO a partecipare a questo studio	0	3	0	72		1	0	4	4		4		4	4			4	4	1
MDP240104	SI, ACCONSENTO a partecipare a questo studio	0	3	1	75		1	0	4	4		3		4	4			4	4	0	4	4		4		2		4		4	2	1
MDP240102	SI, ACCONSENTO a partecipare a questo studio	0	3	1	50		2	0	4	4		4		4	4			1	3	0	4	4		2		2		4		3	2	4
MDP240101	SI, ACCONSENTO a partecipare a questo studio	0	3	0	62		3	0	4	4		4		4	4			2	4	0										3		4
ER240110	SI, ACCONSENTO a partecipare a questo studio	0	3	0	72		3	0	4	4		3		4	4			4	4	0	4	4		4		2		4		4	2	4
ER240109	SI, ACCONSENTO a partecipare a questo studio	0	3	0	55		3	0	4	4		4		4	4			4	4	0	4	4		4		2		4		4	2	4
ER240108	SI, ACCONSENTO a partecipare a questo studio	0	3	0	38		3	0	4	4		4		4	4			4	4	0	4	4		4		2		4		4	2	4
ER240107	SI, ACCONSENTO a partecipare a questo studio	0	3	1	48		2	0	4	4		4		4	4			2	4	0				4		3		4		3	3	4
ER240106	SI, ACCONSENTO a partecipare a questo studio	0	3	1	80		1	2												1
ER240102	SI, ACCONSENTO a partecipare a questo studio	0	3	0	79		2	1												1
ER240101	SI, ACCONSENTO a partecipare a questo studio	0	3	0	58		3	2												2
ER240105	SI, ACCONSENTO a partecipare a questo studio	0	3	0	59		4	0	4	4		4		4	3			4	4	1
ER240104	SI, ACCONSENTO a partecipare a questo studio	0	3	0	54		2	0	3	3		4		4	4			4	4	0						1		4		4	1	4
ER240103	SI, ACCONSENTO a partecipare a questo studio	0	3	0	49		2	0	3	3		4		3	4			4	4	1
BB230106	SI, ACCONSENTO a partecipare a questo studio	1	3	0	0		3	1												0				2				4		4		2
BB230105	SI, ACCONSENTO a partecipare a questo studio	1	3	1	42		3	0	4	4		4		4				3	4	0	4	4		4		4	4			3	4	1
BB230104	SI, ACCONSENTO a partecipare a questo studio	1	3	1	44		4	0	1	2		1		1	3			3	3	1
BB230103	SI, ACCONSENTO a partecipare a questo studio	1	3	1	67		2	1												1
BB230101	SI, ACCONSENTO a partecipare a questo studio	1	3	0	31		2	0	3	2		3		2	3			4	4	1
BB230102	SI, ACCONSENTO a partecipare a questo studio	1	3	0	70		3	0	4	4		4		4	4			0	4	2
gv230104	SI, ACCONSENTO a partecipare a questo studio	1	3	1	37		3	0	4	4		4		3	4			3	4	2
gv230103	SI, ACCONSENTO a partecipare a questo studio	1	3	1	66		1	0	4	4		4		4	4			4	4	1
gv230101	SI, ACCONSENTO a partecipare a questo studio	1	3	1	48		2	1												1
mdp180102	SI, ACCONSENTO a partecipare a questo studio	0	3	1	82		1	0	4	4		3		3	4			1	4	0	4	4		4				4		4		3
mdp180101	SI, ACCONSENTO a partecipare a questo studio	0	3	0	84		4	1												0	4	3		3		3	3	4		3	3	4
mdp180104	SI, ACCONSENTO a partecipare a questo studio	0	3					0	1	4		4		4					4
mdp180103	SI, ACCONSENTO a partecipare a questo studio	0	3	1	73		3	2												1
mf180105	SI, ACCONSENTO a partecipare a questo studio	0	3	0			3	0	4	4		4		4	4			4	4	0	4	4		4		4	4	3		4	4	4
mf180104	SI, ACCONSENTO a partecipare a questo studio	0	3	1	71		3	1												1
mf180103	SI, ACCONSENTO a partecipare a questo studio	0	3	0	71		3	1												1
mf180101	SI, ACCONSENTO a partecipare a questo studio	0	3	1	80		2	0	1			3			1			1	1	0	2	2		1		2		2		2	2	2
mf180102	SI, ACCONSENTO a partecipare a questo studio	0	3	0	87		3	0	4			4		4				2	4	1
er180101	SI, ACCONSENTO a partecipare a questo studio	0	3	0	23		2	2												0	4	3		3		3	4	4		3	3	2
er180102	SI, ACCONSENTO a partecipare a questo studio	0	3	1	58		3	0	4	4		3		4				4	4	1
er180103	SI, ACCONSENTO a partecipare a questo studio	0	3	1	75		3	0	4	4		4		3	4			4	4	1
mf170102	SI, ACCONSENTO a partecipare a questo studio	1	3	1	26		3	0	2	4		2		2	3			4	4	2
mf170101	SI, ACCONSENTO a partecipare a questo studio	1	3	0	71		2	0	4	4		4		4	4			4	4	1
gv170101	SI, ACCONSENTO a partecipare a questo studio	1	3	0	28		3	0	4	4		4		4	4			4	4	0	4	4		4		4	4	4		4	4	3
gv170103	SI, ACCONSENTO a partecipare a questo studio	1	3	1	55		3	0	4	3		4		4	4			4	4	0	4	3		4		2	3	4		4	2	2
gv170102	SI, ACCONSENTO a partecipare a questo studio	1	3	1	61		2	0	3	3		4		4	4			3	4	0	3	3		3		4	3	3		3	4	1
gv160103	SI, ACCONSENTO a partecipare a questo studio	1	3	1	55		3	2												1
gv160102	SI, ACCONSENTO a partecipare a questo studio	1	3	1	54		2	1												1
gv160101	SI, ACCONSENTO a partecipare a questo studio	1	3	1	76		1	1												1
bb160101	SI, ACCONSENTO a partecipare a questo studio	1	3	1	44		4	1												1
gv150102	SI, ACCONSENTO a partecipare a questo studio	0	3	1	82		1	2												2
gv150101	SI, ACCONSENTO a partecipare a questo studio	0	3	0	70		2	0	4	4		4		4	3			4	4	0	4	4		3		4	3	3		4	4	1
bb150105	SI, ACCONSENTO a partecipare a questo studio	0	3	1	58		2	2												1
bb150104	SI, ACCONSENTO a partecipare a questo studio	0	3	1	83		1	0	4	4		4		4	4			1	4	0	4	4		4		4	4	4		1	4	4
bb150107	SI, ACCONSENTO a partecipare a questo studio	0	3	0	83		2	1												1
bb150103	SI, ACCONSENTO a partecipare a questo studio	0	3	0	78		3	0	4	3		4		2	3			0	4	2
bb150102	SI, ACCONSENTO a partecipare a questo studio	0	3	0	52		3	0	4	4		3		4	3			4	4	0	3	4		3		3		4		4	3	4
bb150101	SI, ACCONSENTO a partecipare a questo studio	0	3	0	76		2	0	4	4		4		2	4			1	4	2
bb150108	SI, ACCONSENTO a partecipare a questo studio	0	3	0	35		2	0		2		3		4				2	4	2
bb150106	SI, ACCONSENTO a partecipare a questo studio	0	3	0	45		3	0	4	4		4		4	4			4	4	0	4	4		2		4	2	4		4	4	4
mdp150101	SI, ACCONSENTO a partecipare a questo studio	0	3	1	78		3	0	4	4		4		4	4			2	4	2
mdp150102	SI, ACCONSENTO a partecipare a questo studio	0	3	1	75		3	2												2
gv150105	SI, ACCONSENTO a partecipare a questo studio	0	3	0	78		1	2												0	4	4		3		4		4		0	4	4
gv150106	SI, ACCONSENTO a partecipare a questo studio	0	3	0	65		2	0	4	4		4		4				3	4	0	4	4				4				3	4
gv150104	SI, ACCONSENTO a partecipare a questo studio	0	3	1	73		1	0	4	4		4			4			0	4	2
gv150103	SI, ACCONSENTO a partecipare a questo studio	0	3					0	4	4		3		4	3			3	4	1
mf210102	SI, ACCONSENTO a partecipare a questo studio	0	3	1	60		2	0	4			4		4					4	1
mf210101	SI, ACCONSENTO a partecipare a questo studio	0	3	1	74		1	0	4	4		4		2	2			3	4	1
gv230103	SI, ACCONSENTO a partecipare a questo studio	1	3	0	56		3	0				4		3				0	4	1

## Sheet: Legend
Colonna1	ward	category	sex	education	contatto res / stud	score
0	medicine	HCW	female	None	yes	Strongly disagree / Never
1	surgery	resident	male	Primary	no	Disagree / Rarely
2	services	student		Lower secondary	don't know/don't remember	Neither agree nor disagree / Sometime
3		patient		Upper secondary		Agree / Often
4				Bachelor or higher		Strongly agree / Always
